# Supplementary material for: Synthesis and Biological Evaluation of Potential Oncoimmunomodulator Agents
Source: Int J Mol Sci. 2023 Jan 30;24(3):2614. doi: 10.3390/ijms24032614 (PMC9917184; doi:10.3390/ijms24032614)
Supplement: Supplementary file 1 [file ijms-24-02614-s001.zip]

Archive with 1 entries (1 files):
- ijms-2147175-supplementary.pdf
